# Supplementary material for: Roll-to-Roll Gravure-Printed SWCNT Ring Oscillator for Flexible Microfluidic Ion Sensing
Source: Nanomaterials (Basel). 2026 May 24;16(11):660. doi: 10.3390/nano16110660 (PMC13258646; doi:10.3390/nano16110660)
Supplement: Supplementary file 1 [file nanomaterials-16-00660-s001.zip]

Archive with 1 entries (1 files):
- nanomaterials-4293599-supplementary.pdf
